# Supplementary material for: The value of Protein Phosphatase Methylesterase 1 in diagnosis, prognosis and immunoregulation: from pan-cancer analysis to breast cancer verification
Source: Front Immunol. 2026 Mar 10;17:1770711. doi: 10.3389/fimmu.2026.1770711 (PMC13008989; doi:10.3389/fimmu.2026.1770711)
Supplement: Supplementary file 4 [file DataSheet4.zip]

Archive with 8 entries (8 files):
- KL43850-1.doc
- KL43850-1.rar
- PSC118492-11.H1-F_B08.doc
- PSC118492-11.rar
- PSC118493-2.H1-F_D03.doc
- PSC118493-2.rar
- PSC118494-1.H1-F_A08.doc
- PSC118494-1.rar
