# Supplementary material for: The value of Protein Phosphatase Methylesterase 1 in diagnosis, prognosis and immunoregulation: from pan-cancer analysis to breast cancer verification
Source: Front Immunol. 2026 Mar 10;17:1770711. doi: 10.3389/fimmu.2026.1770711 (PMC13008989; doi:10.3389/fimmu.2026.1770711)
Supplement: Supplementary file 4 [file DataSheet4.zip › PSC118494-1.H1-F_A08.doc]

<body>
<p style='font-family:SimSun;font-size:10.5pt;'>
>PSC118494-1-H1-F_A08CCAGAATCAACTAAAGAATTACAAAAACAAATTACAAAAATTCAAAATTTTCGGGTTTATTACAGGGACAGCAGAGATCCAGTTTGGTTAGTACCGGGCCCGCTCTAGACTCGAGCGGCCGCCCCCTTCACCGAGGGCCTATTTCCCATGATTCCTTCATATTTGCATATACGATACAAGGCTGTTAGAGAGATAATTGGAATTAATTTGACTGTAAACACAAAGATATTAGTACAAAATACGTGACGTAGAAAGTAATAATTTCTTGGGTAGTTTGCAGTTTTAAAATTATGTTTTAAAATGGACTATCATATGCTTACCGTAACTTGAAAGTATTTCGATTTCTTGGCTTTATATATCTTGTGGAAAGGACGAAACA<span style='background:yellow;mso-highlight:yellow'>CCGGGGAAGGAATCATAGAGGAAGACTCGAGTCTTCCTCTATGATTCCTTCCTTTTT</span>GAATTCGGATCCATTAGGCGGCCGCGTGGATAACCGTATTACCGCCATGCATTAGTTATTAATAGTAATCAATTACGGGGTCATTAGTTCATAGCCCATATATGGAGTTCCGCGTTACATAACTTACGGTAAATGGCCCGCCTGGCTGACCGCCCAACGACCCCCGCCCATTGACGTCAATAATGACGTATGTTCCCATAGTAACGCCAATAGGGACTTTCCATTGACGTCAATGGGTGGAGTATTTACGGTAAACTGCCCACTTGGCAGTACATCAAGTGTATCATATGCCAAGTACGCCCCCTATTGACGTCAATGACGGTAAATGGCCCGCCTGGCATTATGCCCAGTACATGACCTTATGGGACTTTCCTACTTGGCAGTACATCTACGTATTAGTCATCGCTATTACCATGGTGATGCGGTTTTGGCAGTACATCAATGGGCGTGGATAGCGGTTTGACTCACGGGGATTTCCAAGTCTCCACCCCATTGACGTCAATGGGAGTTTGTTTTGGCACAAAATCAACGGGACTTTCCAAATGTCGTACAACTCCGCCCATTGACCCAATGGGCGGTAGGGGGGTACGTGGGAGGCTAATAACCAAACTGGTTATGGAACCGCAAATCGCTAGCGTACCGAACCCCCATGACGAATAAACCCCGGGGGCCCCCCCCCGGAAAAAACCCAGGGGGAACCCCCTCCCCCCGTTCCCAAACCCCCCCCCCACCGTATAAGGCCCCACTGGGGGC</p>
<p style='font-family:Calibri;font-size:10.5pt;'>
PSC118494-1	ccggGGAAGGAATCATAGAGGAAGActcgagTCTTCCTCTATGATTCCTTCCtttttg</p>
</body>
