# Supplementary material for: The value of Protein Phosphatase Methylesterase 1 in diagnosis, prognosis and immunoregulation: from pan-cancer analysis to breast cancer verification
Source: Front Immunol. 2026 Mar 10;17:1770711. doi: 10.3389/fimmu.2026.1770711 (PMC13008989; doi:10.3389/fimmu.2026.1770711)
Supplement: Supplementary file 6 [file Table1.xlsx]

## Sheet: Sheet1
Gene Symbol	Gene ID	PCC
C2CD3	ENSG00000168014.16	0.65
RAB6A	ENSG00000175582.19	0.56
SPCS2	ENSG00000118363.11	0.55
PAAF1	ENSG00000175575.12	0.52
AP001372.2	ENSG00000254837.2	0.51
COA4	ENSG00000181924.6	0.5
POLD3	ENSG00000077514.8	0.5
MED19	ENSG00000156603.14	0.46
PRKRIR	ENSG00000137492.7	0.46
SLC4A1AP	ENSG00000163798.13	0.45
OTUB1	ENSG00000167770.11	0.44
SPCS2P4	ENSG00000228589.3	0.44
EIF1AD	ENSG00000175376.8	0.44
KLC2	ENSG00000174996.11	0.43
PRKRA	ENSG00000180228.12	0.42
RNPS1	ENSG00000205937.11	0.42
STIP1	ENSG00000168439.16	0.42
CKAP5	ENSG00000175216.14	0.42
CLNS1A	ENSG00000074201.8	0.42
RNF169	ENSG00000166439.5	0.42
GSK3A	ENSG00000105723.11	0.41
PCMT1	ENSG00000120265.16	0.41
FIBP	ENSG00000172500.12	0.41
PRPF19	ENSG00000110107.8	0.4
UBE2O	ENSG00000175931.12	0.4
SSRP1	ENSG00000149136.7	0.4
SMYD5	ENSG00000135632.11	0.4
USP5	ENSG00000111667.13	0.4
AASDHPPT	ENSG00000149313.10	0.4
ZNF777	ENSG00000196453.7	0.4
FBXL19	ENSG00000099364.16	0.4
ZNF213	ENSG00000085644.13	0.4
SCAF1	ENSG00000126461.14	0.4
PSMD14	ENSG00000115233.11	0.4
ATMIN	ENSG00000166454.9	0.4
MTX2	ENSG00000128654.13	0.39
ZCCHC17	ENSG00000121766.14	0.39
TBC1D10B	ENSG00000169221.13	0.39
TSSC1	ENSG00000032389.12	0.39
YWHAG	ENSG00000170027.6	0.39
LSM14B	ENSG00000149657.19	0.39
FARSB	ENSG00000116120.9	0.39
SPATS2	ENSG00000123352.17	0.39
UBE2M	ENSG00000130725.7	0.39
TIMM23	ENSG00000265354.3	0.39
LIPT2	ENSG00000175536.6	0.39
YWHAQ	ENSG00000134308.13	0.39
DYNC1H1	ENSG00000197102.10	0.39
DDA1	ENSG00000130311.10	0.39
DYNLL1	ENSG00000088986.10	0.39
C11orf30	ENSG00000158636.16	0.39
ELAVL1	ENSG00000066044.13	0.39
STAMBP	ENSG00000124356.15	0.39
DPF2	ENSG00000133884.9	0.39
SF3B2	ENSG00000087365.14	0.39
DHX9	ENSG00000135829.16	0.39
SRPK2	ENSG00000135250.16	0.39
RNF121	ENSG00000137522.17	0.38
NAP1L4	ENSG00000205531.12	0.38
CCT7	ENSG00000135624.15	0.38
MEN1	ENSG00000133895.14	0.38
DHX36	ENSG00000174953.13	0.38
THUMPD3	ENSG00000134077.15	0.38
ERI3	ENSG00000117419.14	0.38
NAA35	ENSG00000135040.15	0.38
ZC3H15	ENSG00000065548.17	0.38
PAFAH1B2	ENSG00000168092.13	0.38
TRIM37	ENSG00000108395.13	0.38
CAMSAP1	ENSG00000130559.18	0.38
NUP35	ENSG00000163002.12	0.38
SNRNP27	ENSG00000124380.10	0.38
DDB1	ENSG00000167986.13	0.38
ORC3	ENSG00000135336.14	0.38
FOXK2	ENSG00000141568.19	0.38
TTC4	ENSG00000243725.6	0.38
BTBD10	ENSG00000148925.10	0.38
NCKAP1	ENSG00000061676.14	0.38
TPGS2	ENSG00000134779.14	0.38
HNRNPR	ENSG00000125944.18	0.38
UBE2N	ENSG00000177889.9	0.38
PGM2L1	ENSG00000165434.7	0.38
KPNA6	ENSG00000025800.13	0.37
MED27	ENSG00000160563.13	0.37
KLHL35	ENSG00000149243.15	0.37
RNF40	ENSG00000103549.21	0.37
BMS1	ENSG00000165733.7	0.37
OLA1	ENSG00000138430.15	0.37
DYNC1LI1	ENSG00000144635.8	0.37
PSMD2	ENSG00000175166.16	0.37
KIF1BP	ENSG00000198954.6	0.37
NEU3	ENSG00000162139.9	0.37
HPRT1	ENSG00000165704.14	0.37
SMG7	ENSG00000116698.20	0.37
C11orf84	ENSG00000168005.8	0.37
BBS7	ENSG00000138686.9	0.37
UBR7	ENSG00000012963.13	0.37
ACTR6	ENSG00000075089.9	0.37
FARSA	ENSG00000179115.10	0.37
GNB1	ENSG00000078369.17	0.37
RSRC1	ENSG00000174891.12	0.37
