# Supplementary material for: The value of Protein Phosphatase Methylesterase 1 in diagnosis, prognosis and immunoregulation: from pan-cancer analysis to breast cancer verification
Source: Front Immunol. 2026 Mar 10;17:1770711. doi: 10.3389/fimmu.2026.1770711 (PMC13008989; doi:10.3389/fimmu.2026.1770711)
Supplement: Supplementary file 7 [file Table2.xlsx]

## Sheet: Sheet 1
ONTOLOGY	ID	Description	GeneRatio	BgRatio	pvalue	p.adjust	qvalue	geneID	Count
BP	GO:0016311	dephosphorylation	19/139	422/18800	3.13911e-10	2.3334e-07	2.11367e-07	SMG7/HSP90B1/IQGAP1/LRRK2/PPP2CA/PPP2CB/PPP2R1A/PPP2R1B/PPP2R2A/PPP2R2B/PPP2R2D/PPP2R5A/PPP2R5B/PPP2R5C/PPP2R5D/PPP2R5E/PPP4C/PPP4R2/PPP4R3A	19
BP	GO:0006470	protein dephosphorylation	17/139	291/18800	5.29483e-11	1.18075e-07	1.06956e-07	HSP90B1/LRRK2/PPP2CA/PPP2CB/PPP2R1A/PPP2R1B/PPP2R2A/PPP2R2B/PPP2R2D/PPP2R5A/PPP2R5B/PPP2R5C/PPP2R5D/PPP2R5E/PPP4C/PPP4R2/PPP4R3A	17
BP	GO:0010498	proteasomal protein catabolic process	16/139	496/18800	8.29683e-07	0.000288984	0.00026177	GSK3A/PRPF19/USP5/FBXL19/PSMD14/DDA1/RNF121/DDB1/RNF40/PSMD2/BBS7/CALR/HSP90B1/LRRK2/PPP2CB/PPP2R5C	16
CC	GO:0008287	protein serine/threonine phosphatase complex	15/139	50/19594	4.86835e-21	4.27198e-19	3.61283e-19	PPP2CA/PPP2CB/PPP2R1A/PPP2R1B/PPP2R2A/PPP2R2B/PPP2R2D/PPP2R5A/PPP2R5B/PPP2R5C/PPP2R5D/PPP2R5E/PPP4C/PPP4R2/PPP4R3A	15
CC	GO:1903293	phosphatase complex	15/139	50/19594	4.86835e-21	4.27198e-19	3.61283e-19	PPP2CA/PPP2CB/PPP2R1A/PPP2R1B/PPP2R2A/PPP2R2B/PPP2R2D/PPP2R5A/PPP2R5B/PPP2R5C/PPP2R5D/PPP2R5E/PPP4C/PPP4R2/PPP4R3A	15
BP	GO:0051052	regulation of DNA metabolic process	15/139	472/18800	2.24793e-06	0.00054355	0.000492363	OTUB1/RNF169/DHX9/CCT7/MEN1/DHX36/ORC3/UBE2N/PCNA/PPP2CA/PPP2R1A/PPP4C/PPP4R2/RUVBL1/TRIM28	15
CC	GO:0005963	magnesium-dependent protein serine/threonine phosphatase complex	15/139	28/19594	9.23276e-26	3.2407e-23	2.74067e-23	PPP2CA/PPP2CB/PPP2R1A/PPP2R1B/PPP2R2A/PPP2R2B/PPP2R2D/PPP2R5A/PPP2R5B/PPP2R5C/PPP2R5D/PPP2R5E/PPP4C/PPP4R2/PPP4R3A	15
CC	GO:0098687	chromosomal region	13/139	366/19594	2.1298e-06	0.000149512	0.000126443	CKAP5/DYNLL1/MEN1/DHX36/DDB1/ORC3/DYNC1LI1/PCNA/PPP2CA/PPP2CB/PPP2R1A/PPP2R5A/PPP2R5C	13
MF	GO:0045296	cadherin binding	13/142	333/18410	1.88221e-06	0.000134013	0.000113329	KLC2/CKAP5/PCMT1/ZC3H15/OLA1/CDH23/EEF2/EZR/FLNA/IQGAP1/NUDC/PKM/RUVBL1	13
BP	GO:0043161	proteasome-mediated ubiquitin-dependent protein catabolic process	14/139	414/18800	2.43744e-06	0.00054355	0.000492363	GSK3A/USP5/FBXL19/PSMD14/DDA1/RNF121/DDB1/PSMD2/BBS7/CALR/HSP90B1/LRRK2/PPP2CB/PPP2R5C	14
BP	GO:0016570	histone modification	13/139	494/18800	7.79277e-05	0.00921846	0.00835035	OTUB1/SMYD5/FBXL19/MEN1/TRIM37/DDB1/UBE2N/RNF40/LMNA/LRRK2/PPP4C/PPP4R2/RUVBL1	13
BP	GO:0006397	mRNA processing	13/139	500/18800	8.79703e-05	0.00921846	0.00835035	RNPS1/CLNS1A/PRPF19/SCAF1/SF3B2/DHX9/SRPK2/DHX36/SNRNP27/HNRNPR/RNF40/RSRC1/PPP4R2	13
BP	GO:0008380	RNA splicing	13/139	438/18800	2.27038e-05	0.00403189	0.0036522	RNPS1/CLNS1A/PRPF19/SCAF1/SF3B2/DHX9/SRPK2/SNRNP27/HNRNPR/RSRC1/PPP2CA/PPP2R1A/PPP4R2	13
BP	GO:0006913	nucleocytoplasmic transport	13/139	308/18800	4.88508e-07	0.000217874	0.000197357	ELAVL1/DHX9/NUP35/KPNA6/SMG7/RSRC1/CALR/CAMK1/CSE1L/FLNA/LMNA/LRRK2/TRIM28	13
BP	GO:0051169	nuclear transport	13/139	308/18800	4.88508e-07	0.000217874	0.000197357	ELAVL1/DHX9/NUP35/KPNA6/SMG7/RSRC1/CALR/CAMK1/CSE1L/FLNA/LMNA/LRRK2/TRIM28	13
BP	GO:0072594	establishment of protein localization to organelle	12/139	431/18800	8.73771e-05	0.00921846	0.00835035	SPCS2/GSK3A/TIMM23/ELAVL1/CCT7/NUP35/KPNA6/CSE1L/FLNA/LMNA/LRRK2/TRIM28	12
CC	GO:0000159	protein phosphatase type 2A complex	12/139	17/19594	6.00522e-23	1.05392e-20	8.91301e-21	PPP2CA/PPP2CB/PPP2R1A/PPP2R1B/PPP2R2A/PPP2R2B/PPP2R2D/PPP2R5A/PPP2R5B/PPP2R5C/PPP2R5D/PPP2R5E	12
CC	GO:0005925	focal adhesion	11/139	419/19594	0.000202205	0.00694646	0.00587465	YWHAG/YWHAQ/NCKAP1/ANXA6/CALR/EZR/FLNA/HSP90B1/IQGAP1/P4HB/PDIA3	11
BP	GO:0010563	negative regulation of phosphorus metabolic process	11/139	441/18800	0.000442658	0.0274202	0.024838	GSK3A/YWHAG/DYNLL1/MEN1/IQGAP1/LRRK2/PPP2CA/PPP2R1A/PPP2R5A/PPP4C/PPP4R2	11
MF	GO:0019208	phosphatase regulator activity	12/142	111/18410	5.69173e-11	1.01313e-08	8.56754e-09	PPP2R1A/PPP2R1B/PPP2R2A/PPP2R2B/PPP2R2D/PPP2R5A/PPP2R5B/PPP2R5C/PPP2R5D/PPP2R5E/PPP4R2/PPP4R3A	12
BP	GO:0042176	regulation of protein catabolic process	11/139	395/18800	0.000173089	0.0137853	0.0124871	GSK3A/USP5/PSMD14/DDA1/DDB1/RNF40/PSMD2/BBS7/EZR/FLNA/LRRK2	11
BP	GO:0034504	protein localization to nucleus	11/139	294/18800	1.20445e-05	0.00244174	0.0022118	ELAVL1/CCT7/NUP35/KPNA6/CALR/CSE1L/FLNA/LMNA/LRRK2/SYNE1/TRIM28	11
BP	GO:0006260	DNA replication	9/139	280/18800	0.000240453	0.0167566	0.0151786	POLD3/SSRP1/DHX9/SRPK2/ORC3/PCNA/PPP2CA/PPP2R1A/RUVBL1	9
KEGG	hsa04151	PI3K-Akt signaling pathway	16/81	354/8164	2.84501e-07	5.36487e-06	4.5349e-06	YWHAG/YWHAQ/GNB1/HSP90B1/PPP2CA/PPP2CB/PPP2R1A/PPP2R1B/PPP2R2A/PPP2R2B/PPP2R2D/PPP2R5A/PPP2R5B/PPP2R5C/PPP2R5D/PPP2R5E	16
KEGG	hsa04728	Dopaminergic synapse	14/81	132/8164	3.0225e-11	1.3299e-09	1.12416e-09	GSK3A/GNB1/PPP2CA/PPP2CB/PPP2R1A/PPP2R1B/PPP2R2A/PPP2R2B/PPP2R2D/PPP2R5A/PPP2R5B/PPP2R5C/PPP2R5D/PPP2R5E	14
BP	GO:0006302	double-strand break repair	9/139	273/18800	0.000199282	0.0153241	0.013881	OTUB1/RNF169/PRPF19/PSMD14/UBE2N/PALB2/PPP4C/PPP4R2/RUVBL1	9
BP	GO:2001020	regulation of response to DNA damage stimulus	9/139	246/18800	9.09444e-05	0.00921846	0.00835035	OTUB1/RNF169/DHX9/UBE2N/PCNA/PPP4C/PPP4R2/RUVBL1/TRIM28	9
CC	GO:0030055	cell-substrate junction	11/139	428/19594	0.000242714	0.00694646	0.00587465	YWHAG/YWHAQ/NCKAP1/ANXA6/CALR/EZR/FLNA/HSP90B1/IQGAP1/P4HB/PDIA3	11
CC	GO:0005874	microtubule	10/139	435/19594	0.00109651	0.0226398	0.0191466	KLC2/CKAP5/DYNC1H1/DYNLL1/CCT7/CAMSAP1/TPGS2/DYNC1LI1/IQGAP1/NUDC	10
CC	GO:0034774	secretory granule lumen	10/139	322/19594	0.000102524	0.00453694	0.00383691	PSMD14/DYNC1H1/PAFAH1B2/OLA1/PSMD2/CTSD/EEF2/HRNR/LGALS3BP/PKM	10
MF	GO:0019888	protein phosphatase regulator activity	12/142	93/18410	6.76459e-12	2.40819e-09	2.0365e-09	PPP2R1A/PPP2R1B/PPP2R2A/PPP2R2B/PPP2R2D/PPP2R5A/PPP2R5B/PPP2R5C/PPP2R5D/PPP2R5E/PPP4R2/PPP4R3A	12
MF	GO:0019787	ubiquitin-like protein transferase activity	11/142	458/18410	0.000859274	0.0305901	0.0258687	RNF169/PRPF19/UBE2O/UBE2M/RNF121/TRIM37/UBE2N/MED27/RNF40/UBR7/TRIM28	11
MF	GO:0004842	ubiquitin-protein transferase activity	11/142	433/18410	0.000541696	0.0214271	0.0181199	RNF169/PRPF19/UBE2O/UBE2M/RNF121/TRIM37/UBE2N/MED27/RNF40/UBR7/TRIM28	11
BP	GO:0017038	protein import	9/139	210/18800	2.66874e-05	0.00403189	0.0036522	TIMM23/ELAVL1/NUP35/KPNA6/CSE1L/FLNA/LMNA/LRRK2/TRIM28	9
BP	GO:0006282	regulation of DNA repair	9/139	152/18800	1.95125e-06	0.00054355	0.000492363	OTUB1/RNF169/DHX9/UBE2N/PCNA/PPP4C/PPP4R2/RUVBL1/TRIM28	9
BP	GO:0034976	response to endoplasmic reticulum stress	8/139	257/18800	0.000660095	0.0338906	0.0306991	RNF121/CALR/COPS5/HSP90B1/LRRK2/P4HB/PDIA3/PPP2CB	8
BP	GO:1903362	regulation of cellular protein catabolic process	8/139	258/18800	0.000677042	0.0338906	0.0306991	GSK3A/USP5/PSMD14/DDA1/RNF40/BBS7/EZR/LRRK2	8
CC	GO:0060205	cytoplasmic vesicle lumen	10/139	325/19594	0.000110631	0.00453694	0.00383691	PSMD14/DYNC1H1/PAFAH1B2/OLA1/PSMD2/CTSD/EEF2/HRNR/LGALS3BP/PKM	10
BP	GO:0045732	positive regulation of protein catabolic process	8/139	233/18800	0.000345263	0.0226452	0.0205127	GSK3A/USP5/DDA1/DDB1/RNF40/BBS7/EZR/LRRK2	8
BP	GO:0006606	protein import into nucleus	8/139	159/18800	2.4199e-05	0.00403189	0.0036522	ELAVL1/NUP35/KPNA6/CSE1L/FLNA/LMNA/LRRK2/TRIM28	8
BP	GO:0051170	import into nucleus	8/139	163/18800	2.89283e-05	0.00403189	0.0036522	ELAVL1/NUP35/KPNA6/CSE1L/FLNA/LMNA/LRRK2/TRIM28	8
BP	GO:0006403	RNA localization	7/139	196/18800	0.000644068	0.0338906	0.0306991	CKAP5/DHX9/CCT7/DHX36/NUP35/SMG7/RUVBL1	7
BP	GO:0032388	positive regulation of intracellular transport	7/139	198/18800	0.00068389	0.0338906	0.0306991	GSK3A/DYNC1H1/DHX9/CAMK1/EZR/FLNA/TRIM28	7
BP	GO:0061136	regulation of proteasomal protein catabolic process	7/139	190/18800	0.000535533	0.0314273	0.0284678	GSK3A/USP5/PSMD14/DDA1/RNF40/BBS7/LRRK2	7
BP	GO:0031056	regulation of histone modification	7/139	176/18800	0.000338266	0.0226452	0.0205127	OTUB1/UBE2N/RNF40/LMNA/LRRK2/PPP4C/PPP4R2	7
BP	GO:1903364	positive regulation of cellular protein catabolic process	7/139	157/18800	0.000168228	0.0137853	0.0124871	GSK3A/USP5/DDA1/RNF40/BBS7/EZR/LRRK2	7
BP	GO:0070262	peptidyl-serine dephosphorylation	7/139	21/18800	1.10626e-10	1.23348e-07	1.11733e-07	PPP2CA/PPP2CB/PPP2R1A/PPP2R2A/PPP2R2B/PPP2R2D/PPP4C	7
BP	GO:0050684	regulation of mRNA processing	6/139	139/18800	0.000588674	0.0336564	0.030487	RNPS1/PRPF19/DHX9/SRPK2/DHX36/RNF40	6
BP	GO:1903052	positive regulation of proteolysis involved in cellular protein catabolic process	6/139	134/18800	0.000484921	0.0292263	0.0264741	GSK3A/USP5/DDA1/RNF40/BBS7/LRRK2	6
BP	GO:0006275	regulation of DNA replication	6/139	131/18800	0.000429892	0.0273903	0.0248109	DHX9/ORC3/PCNA/PPP2CA/PPP2R1A/RUVBL1	6
KEGG	hsa04152	AMPK signaling pathway	14/81	121/8164	9.10167e-12	6.0071e-10	5.07777e-10	ELAVL1/EEF2/PPP2CA/PPP2CB/PPP2R1A/PPP2R1B/PPP2R2A/PPP2R2B/PPP2R2D/PPP2R5A/PPP2R5B/PPP2R5C/PPP2R5D/PPP2R5E	14
CC	GO:0031983	vesicle lumen	10/139	327/19594	0.000116332	0.00453694	0.00383691	PSMD14/DYNC1H1/PAFAH1B2/OLA1/PSMD2/CTSD/EEF2/HRNR/LGALS3BP/PKM	10
CC	GO:0016607	nuclear speck	9/139	411/19594	0.00268837	0.0410269	0.0346966	RNPS1/FIBP/PRPF19/SF3B2/SRPK2/DHX36/RSRC1/LMNA/PPP4R3A	9
CC	GO:0000775	chromosome, centromeric region	8/139	227/19594	0.0002199	0.00694646	0.00587465	CKAP5/DYNLL1/DYNC1LI1/PPP2CA/PPP2CB/PPP2R1A/PPP2R5A/PPP2R5C	8
CC	GO:0101002	ficolin-1-rich granule	8/139	185/19594	5.33176e-05	0.00311908	0.00263782	PSMD14/DYNLL1/PAFAH1B2/DYNC1LI1/PSMD2/CTSD/EEF2/PKM	8
CC	GO:1904813	ficolin-1-rich granule lumen	6/139	124/19594	0.000257276	0.00694646	0.00587465	PSMD14/PAFAH1B2/PSMD2/CTSD/EEF2/PKM	6
CC	GO:0140534	endoplasmic reticulum protein-containing complex	5/139	125/19594	0.00198453	0.0348284	0.0294546	SPCS2/CALR/HSP90B1/P4HB/PDIA3	5
CC	GO:0042470	melanosome	5/139	109/19594	0.00108178	0.0226398	0.0191466	ANXA6/CTSD/HSP90B1/P4HB/PDIA3	5
MF	GO:0000287	magnesium ion binding	8/142	222/18410	0.00033138	0.0168531	0.0142518	AASDHPPT/FARSB/SRPK2/DHX36/FOXK2/HPRT1/LRRK2/PKM	8
BP	GO:1901800	positive regulation of proteasomal protein catabolic process	6/139	116/18800	0.00022339	0.0160696	0.0145563	GSK3A/USP5/DDA1/RNF40/BBS7/LRRK2	6
BP	GO:2000779	regulation of double-strand break repair	6/139	110/18800	0.000167188	0.0137853	0.0124871	OTUB1/RNF169/UBE2N/PPP4C/PPP4R2/RUVBL1	6
BP	GO:0045739	positive regulation of DNA repair	5/139	94/18800	0.000665958	0.0338906	0.0306991	DHX9/UBE2N/PCNA/RUVBL1/TRIM28	5
BP	GO:0032436	positive regulation of proteasomal ubiquitin-dependent protein catabolic process	5/139	92/18800	0.000603702	0.0336564	0.030487	GSK3A/USP5/DDA1/BBS7/LRRK2	5
BP	GO:0048524	positive regulation of viral process	5/139	61/18800	8.76951e-05	0.00921846	0.00835035	DHX9/SRPK2/DDB1/KPNA6/P4HB	5
CC	GO:0048770	pigment granule	5/139	109/19594	0.00108178	0.0226398	0.0191466	ANXA6/CTSD/HSP90B1/P4HB/PDIA3	5
BP	GO:0016574	histone ubiquitination	5/139	48/18800	2.72602e-05	0.00403189	0.0036522	OTUB1/TRIM37/DDB1/UBE2N/RNF40	5
BP	GO:0046824	positive regulation of nucleocytoplasmic transport	4/139	60/18800	0.0010125	0.0462321	0.0418784	DHX9/CAMK1/FLNA/TRIM28	4
BP	GO:0070534	protein K63-linked ubiquitination	4/139	57/18800	0.000834316	0.0404462	0.0366374	OTUB1/PRPF19/UBE2O/UBE2N	4
BP	GO:0007212	dopamine receptor signaling pathway	4/139	40/18800	0.000212707	0.0158112	0.0143223	GSK3A/GNB1/FLNA/LRRK2	4
KEGG	hsa03015	mRNA surveillance pathway	14/81	97/8164	4.05079e-13	5.34704e-11	4.51983e-11	RNPS1/SMG7/PPP2CA/PPP2CB/PPP2R1A/PPP2R1B/PPP2R2A/PPP2R2B/PPP2R2D/PPP2R5A/PPP2R5B/PPP2R5C/PPP2R5D/PPP2R5E	14
BP	GO:0034975	protein folding in endoplasmic reticulum	4/139	11/18800	9.07124e-07	0.000288984	0.00026177	CALR/HSP90B1/P4HB/PDIA3	4
BP	GO:0051291	protein heterooligomerization	3/139	27/18800	0.00101586	0.0462321	0.0418784	ZNF777/FARSB/FARSA	3
KEGG	hsa05165	Human papillomavirus infection	13/81	331/8164	1.95907e-05	0.00027441	0.000231958	PKM/PPP2CA/PPP2CB/PPP2R1A/PPP2R1B/PPP2R2A/PPP2R2B/PPP2R2D/PPP2R5A/PPP2R5B/PPP2R5C/PPP2R5D/PPP2R5E	13
KEGG	hsa04071	Sphingolipid signaling pathway	13/81	119/8164	1.1257e-10	3.71481e-09	3.14011e-09	CTSD/PPP2CA/PPP2CB/PPP2R1A/PPP2R1B/PPP2R2A/PPP2R2B/PPP2R2D/PPP2R5A/PPP2R5B/PPP2R5C/PPP2R5D/PPP2R5E	13
KEGG	hsa04261	Adrenergic signaling in cardiomyocytes	12/81	150/8164	2.26457e-08	5.97848e-07	5.05358e-07	PPP2CA/PPP2CB/PPP2R1A/PPP2R1B/PPP2R2A/PPP2R2B/PPP2R2D/PPP2R5A/PPP2R5B/PPP2R5C/PPP2R5D/PPP2R5E	12
BP	GO:0033522	histone H2A ubiquitination	3/139	26/18800	0.000907878	0.0430759	0.0390195	OTUB1/TRIM37/DDB1	3
BP	GO:2000767	positive regulation of cytoplasmic translation	3/139	15/18800	0.000168622	0.0137853	0.0124871	DHX9/DHX36/PKM	3
CC	GO:0035861	site of double-strand break	4/139	73/19594	0.00180733	0.0333881	0.0282365	RNF169/PRPF19/DDB1/LMNA	4
MF	GO:0004721	phosphoprotein phosphatase activity	7/142	177/18410	0.000451031	0.0200709	0.016973	LRRK2/PPP2CA/PPP2CB/PPP2R1A/PPP2R5A/PPP2R5D/PPP4C	7
KEGG	hsa04114	Oocyte meiosis	11/81	131/8164	5.56007e-08	1.22322e-06	1.03398e-06	YWHAG/YWHAQ/PPP2CA/PPP2CB/PPP2R1A/PPP2R1B/PPP2R5A/PPP2R5B/PPP2R5C/PPP2R5D/PPP2R5E	11
KEGG	hsa05132	Salmonella infection	9/81	249/8164	0.000758648	0.00770319	0.00651147	KLC2/DYNC1H1/DYNLL1/NCKAP1/DYNC1LI1/CSE1L/FLNA/GAPDH/HSP90B1	9
MF	GO:0019211	phosphatase activator activity	6/142	23/18410	1.71591e-08	1.52716e-06	1.29145e-06	PPP2R5A/PPP2R5B/PPP2R5C/PPP2R5D/PPP2R5E/PPP4R3A	6
KEGG	hsa04530	Tight junction	9/81	169/8164	4.09944e-05	0.000450938	0.000381176	EZR/PCNA/PPP2CA/PPP2CB/PPP2R1A/PPP2R1B/PPP2R2A/PPP2R2B/PPP2R2D	9
KEGG	hsa04390	Hippo signaling pathway	9/81	157/8164	2.28675e-05	0.00027441	0.000231958	YWHAG/YWHAQ/PPP2CA/PPP2CB/PPP2R1A/PPP2R1B/PPP2R2A/PPP2R2B/PPP2R2D	9
BP	GO:0098760	response to interleukin-7	3/139	14/18800	0.000135631	0.0126024	0.0114156	STIP1/P4HB/PDIA3	3
MF	GO:0072542	protein phosphatase activator activity	6/142	16/18410	1.42305e-09	1.68869e-07	1.42804e-07	PPP2R5A/PPP2R5B/PPP2R5C/PPP2R5D/PPP2R5E/PPP4R3A	6
BP	GO:0098761	cellular response to interleukin-7	3/139	14/18800	0.000135631	0.0126024	0.0114156	STIP1/P4HB/PDIA3	3
BP	GO:0033182	regulation of histone ubiquitination	3/139	12/18800	8.28691e-05	0.00921846	0.00835035	OTUB1/UBE2N/RNF40	3
MF	GO:0004722	protein serine/threonine phosphatase activity	5/142	100/18410	0.00106462	0.034455	0.029137	LRRK2/PPP2CA/PPP2CB/PPP2R1A/PPP4C	5
KEGG	hsa05160	Hepatitis C	9/81	157/8164	2.28675e-05	0.00027441	0.000231958	YWHAG/YWHAQ/PPP2CA/PPP2CB/PPP2R1A/PPP2R1B/PPP2R2A/PPP2R2B/PPP2R2D	9
MF	GO:0070122	isopeptidase activity	3/142	11/18410	7.08466e-05	0.00420356	0.00355476	PSMD14/STAMBP/COPS5	3
KEGG	hsa05142	Chagas disease	8/81	102/8164	6.8238e-06	0.000112593	9.5174e-05	CALR/PPP2CA/PPP2CB/PPP2R1A/PPP2R1B/PPP2R2A/PPP2R2B/PPP2R2D	8
KEGG	hsa04120	Ubiquitin mediated proteolysis	6/81	142/8164	0.002773	0.0253189	0.0214019	PRPF19/UBE2O/UBE2M/TRIM37/DDB1/UBE2N	6
KEGG	hsa04730	Long-term depression	4/81	60/8164	0.00287715	0.0253189	0.0214019	PPP2CA/PPP2CB/PPP2R1A/PPP2R1B	4
CC	GO:0101031	chaperone complex	3/139	34/19594	0.00177973	0.0333881	0.0282365	STIP1/CCT7/RUVBL1	3
CC	GO:0005868	cytoplasmic dynein complex	3/139	23/19594	0.000557601	0.0139799	0.0118228	DYNC1H1/DYNLL1/DYNC1LI1	3
CC	GO:0034663	endoplasmic reticulum chaperone complex	2/139	11/19594	0.00263517	0.0410269	0.0346966	HSP90B1/P4HB	2
CC	GO:0005652	nuclear lamina	2/139	10/19594	0.0021661	0.0362049	0.0306186	LMNA/PCNA	2
