# Supplementary material for: The value of Protein Phosphatase Methylesterase 1 in diagnosis, prognosis and immunoregulation: from pan-cancer analysis to breast cancer verification
Source: Front Immunol. 2026 Mar 10;17:1770711. doi: 10.3389/fimmu.2026.1770711 (PMC13008989; doi:10.3389/fimmu.2026.1770711)
Supplement: Supplementary file 8 [file Table3.xlsx]

## Sheet: sheet1
PCR experimental quantification table
Para-cancer	Cancer
0.95	0.89
1.12	1.92
1.38	0.87
0.64	0.82
0.82	1.23
0.58	1.06
0.76	1.34
1.34	1.95
1.23	1.76
1.45	0.93
1.21	1.68
0.87	1.41
0.67	1.45
0.93	1.57
1.09	1.12
1.36	1.26

## Sheet: sheet2
WB experimental quantification table
The first PVDF film	PPME1		αtublin		PPME1		αtublin		PPME1		αtublin		Relative expression
1	38946.5	1	59680.6	1	39435.8	1	60348.8	1	40452.2	1	61315.1		0.655297
2	10127.3	2	59741.1	2	10362.5	2	61336.1	2	10269.5	2	62465.5		0.167587
3	37011.7	3	41630.5	3	37323	3	44242.6	3	38386.4	3	46103.3		0.854101
4	16021.5	4	58299.9	4	16250.6	4	61387.5	4	16614.5	4	63217.5		0.267279
5	69242.6	5	48587	5	70202	5	50945.2	5	69995.7	5	52336.6		1.37909
6	49987.7	6	65768.2	6	50594.1	6	66562.4	6	50908	6	66841.8		0.760597
7	34548.9	7	49202.3	7	34578.7	7	50855.3	7	34985.3	7	51916.6		0.68507
8	6880.12	8	36028.3	8	6203.05	8	36251.4	8	6837.36	8	36019		0.183941
The second PVDF film	PPME1		αtublin		PPME1		αtublin		PPME1		αtublin		Relative expression
1	68341.6	1	59211.6	1	68898.9	1	55532.1	1	67209.6	1	63081.9		1.14972
2	1040.6	2	47713.4	2	1223.2	2	44453.4	2	1019.18	2	50569.7		0.0230003
3	54747.3	3	49025.8	3	54836.2	3	47393.5	3	53490.1	3	51087.3		1.10553
4	2187.86	4	44017	4	2194.57	4	41107	4	2086.57	4	46982.3		0.0489682
5	51403.4	5	64546.4	5	51112.9	5	63444.6	5	50091.3	5	66238.8		0.785706
6	5435.44	6	46168.1	6	5450.56	6	43377.1	6	5254.02	6	49099		0.116413
7	53215.6	7	40605	7	53596.6	7	38084	7	52309.2	7	43642		1.30075
8	592.497	8	50157	8	667.134	8	47081.1	8	681.912	8	53672		0.0128656
The third PVDF film	PPME1		αtublin		PPME1		αtublin		PPME1		αtublin		Relative expression
1	61911.3	1	47386.3	1	62363.6	1	46443.8	1	62843.1	1	48007		1.31925
2	9493.6	2	55510.8	2	9937.19	2	55977.9	2	9902.72	2	55560.4		0.175598
3	44901.2	3	58061.2	3	44138.5	3	58653.3	3	44671.8	3	58387.9		0.763619
4	1359.12	4	48359.2	4	1298.93	4	48707.8	4	1175.1	4	48682.1		0.0262996
5	62232.2	5	52712.2	5	61455.8	5	53092.8	5	61749.2	5	53276.5		1.16567
6	4451.94	6	48728.1	6	4678.02	6	49206.9	6	4628.48	6	49370.2		0.0934009
7	56863.5	7	47801.3	7	56386.7	7	48288.8	7	56338.5	7	48625.9		1.17187
8	9944.41	8	64248.7	8	10799	8	64478.5	8	10820.5	8	64163.8		0.163636
The fourth PVDF film	PPME1		αtublin		PPME1		αtublin		PPME1		αtublin		Relative expression
1	66201.5	1	47776.2	1	65943.7	1	50212.6	1	65651.9	1	47860.8		1.35617
2	26264.2	2	42011.7	2	26339.2	2	43689.4	2	25872.8	2	42019.4		0.614436
3	51423.8	3	37870.4	3	51058.4	3	39237.2	3	49962.5	3	37868.7		1.32588
4	29645.4	4	33146.9	4	29325.1	4	34702.2	4	28724.5	4	33176.6		0.868048
5	66030.6	5	47627.5	5	65473	5	50205.2	5	64225.8	5	47635.7		1.34551
6	32847.3	6	36452.4	6	32526.6	6	38179.8	6	31740	6	36408.7		0.874578
7	69284.1	7	61734.8	7	68915	7	63418.4	7	67586.4	7	61815.5		1.10064
8	12619.5	8	42554	8	13096.4	8	45237	8	14073	8	42370.9		0.305688

## Sheet: sheet3
IHC experimental quantitative table
Para-cancer	Cancer
6	11
5	10
4	6
7	12
5	8
6	10
4	7
5	11
6	10
7	9
5	8
4	12
6	10
5	9
7	11
5	10

## Sheet: sheet4
Relative expression level of MDA-MB-231 cells
grouping	Relative expression
NC-KD	0.822569
NC-KD	0.852628
NC-KD	0.804563
KD-1	0.129669
KD-1	0.144216
KD-1	0.129004
KD-2	0.239965
KD-2	0.250884
KD-2	0.237055
KD-3	0.255764
KD-3	0.26754
KD-3	0.250164
NC-OE	0.611974
NC-OE	0.637638
NC-OE	0.608996
OE	1.0445
OE	1.08604
OE	1.03978

## Sheet: sheet5
Relative expression level of MCF-7 cells
grouping	Relative expression
NC-KD	1.16622
NC-KD	1.15559
NC-KD	1.12656
KD-1	0.0625874
KD-1	0.062755
KD-1	0.0638391
KD-2	0.168821
KD-2	0.167313
KD-2	0.166216
KD-3	0.226649
KD-3	0.227055
KD-3	0.227423
NC-OE	1.25276
NC-OE	1.24465
NC-OE	1.20317
OE	1.66528
OE	1.64425
OE	1.62348

## Sheet: sheet6
The clone formation rate of MDA-MB-231 rate
grouping	the number of cloned cells	the number of boards laid	cloning efficiency
NC-KD	656	1500	0.437333
NC-KD	678	1500	0.452
NC-KD	642	1500	0.428
KD	497	1500	0.331333
KD	478	1500	0.318667
KD	464	1500	0.309333
NC-OE	712	1500	0.474667
NC-OE	698	1500	0.465333
NC-OE	707	1500	0.471333
OE	908	1500	0.605333
OE	897	1500	0.598
OE	889	1500	0.592667

## Sheet: sheet7
The clone formation rate of MCF-7 rate
grouping	the number of cloned cells	the number of boards laid	cloning efficiency
NC-KD	131	1000	0.131
NC-KD	128	1000	0.128
NC-KD	135	1000	0.135
KD	63	1000	0.063
KD	68	1000	0.068
KD	60	1000	0.06
NC-OE	148	1000	0.148
NC-OE	137	1000	0.137
NC-OE	150	1000	0.15
OE	241	1000	0.241
OE	265	1000	0.265
OE	253	1000	0.253

## Sheet: sheet8
MDA-MB-231 cell KD group CCK8 experiment
grouping	Day1	Day2	Day3	Day4	Day5
NC-KD	0.316	0.382	0.477	0.582	0.667
NC-KD	0.32	0.388	0.476	0.584	0.67
NC-KD	0.321	0.383	0.478	0.585	0.664
KD	0.317	0.353	0.412	0.49	0.54
KD	0.31	0.355	0.41	0.491	0.545
KD	0.312	0.357	0.413	0.494	0.547

## Sheet: sheet9
MDA-MB-231 cell OE group CCK8 experiment
grouping	Day1	Day2	Day3	Day4	Day5
NC-OE	0.344	0.411	0.466	0.501	0.529
NC-OE	0.354	0.421	0.472	0.507	0.525
NC-OE	0.358	0.427	0.463	0.506	0.526
OE	0.359	0.517	0.616	0.69	0.725
OE	0.361	0.519	0.617	0.689	0.721
OE	0.362	0.519	0.618	0.691	0.727

## Sheet: sheet10
MCF-7 cell KD group CCK8 experiment
grouping	Day1	Day2	Day3	Day4	Day5
NC-KD	0.205	0.285	0.392	0.501	0.577
NC-KD	0.209	0.287	0.412	0.495	0.569
NC-KD	0.2087	0.289	0.421	0.503	0.574
KD	0.201	0.241	0.29	0.372	0.427
KD	0.205	0.243	0.296	0.381	0.425
KD	0.207	0.245	0.295	0.377	0.426

[truncated: 8 more sheets: sheet11, sheet12, sheet13, sheet14, sheet15, sheet16, sheet17, sheet18]
